# Supplementary material for: Characterization of the Conus bullatus genome and its venom-duct transcriptome
Source: BMC Genomics. 2011 Jan 25;12:60. doi: 10.1186/1471-2164-12-60 (PMC3040727; doi:10.1186/1471-2164-12-60)
Supplement: Additional File 2 — Proteins involved in post-translational modification. Annotated list of proteins that are presumed to participate in conotoxin synthesis and posttranslational modification. Deduced from conceptual translation of transcripts (ESTs) present in the venom duct. [file 1471-2164-12-60-S2.XLS]

## Sheet: Sheet1
Annotation						E-value
Calnexin						8.1e-85
Calreticulin						2e-69
Protein disulfide isomerase family (conserved domains shown)
PDI_a_family.PDI_b_Family.PDI_b'_family.PDI_a_PDI_a'C						4.4e-120
PDI_a_family.PDI_b_Family.PDI_b'_family.PDI_a_PDI_a'C						1.5e-119
PDI_a_family.(Trx superfamily).PDI_b'ERp72_ERp57.PDI_a_PDI_a'C						4e-136
PDI_a_P5. PDI_a_P5. P5_C						1e-162
PDI_a_ERp44. PDI_b_ERp44. PDI_b'_ERp44						2e-128
PDI_a_ERp44. (Trx superfamily). PDI_b'_ERp44						1.4e-109
(Trx superfamily).PDI_b_family.PDI_b'_family.PDI_a_PDI_a'C						5e-156
PDI_a_P5. (Trx superfamily) . P5_C						8.6e-128
Prolyl 4-hydroxylase subunit alpha-2						2e-37
Egl nine homolog 1						9.4e-26
Procollagen-lysine,2-oxoglutarate 5-dioxygenase 1 (lysyl hydroxylase)						4.3e-88
Ero1-like protein						6.4e-71
QSOX2 Sulfhydryl oxidase 2						1e-26
FKBP-type peptidyl-prolyl cis-trans isomerase						1e-65
Cyclophil in-type peptidyl-prolyl cis-trans isomerase						2e-80
Peptidyl glycine alpha-amidating monooxygenase						1.3e-31, 9.3e-92, 2.4e-64
Copper-transporting ATPase2						4.1e-53
Vitamin K-dependent gamma-carboxylase						7.5e-160
Vitamin K epoxide reductase complex subunit 1						5.7e-19
glucose-regulated protein 94						0
78 kDa glucose-regulated protein						2.9e-75, 3.4e-77
T-complex protein 1, subunit alpha						2e-79
T-complex protein 1 subunit beta						1.5e-191
T-complex protein 1, subunit gamma						0
T-Complex protein 1, subunit epsilon						1e-174
T-Complex protein 1, subunit eta						2.6e-156
T-Complex protein 1, subunit theta						0
T-Complex protein 1, subunit zeta						9.4e-109
DNAJ/Hsp40						3e-134
Hsp70						1.8e-274
Hsp90						7.6e-277
Hsp60/GroEL						2e-95
Prefoldin						3e-36
Transitional endoplasmic reticulum ATPase						7.9e-231
Thioredoxin reductase						2.7e-189
Thioredoxin peroxidase						9e-98
Dual oxidase 1						9.9e-283
Dual oxidase maturation factor						7.3e-30
angiotensin converting enzyme						2e-140
Cathepsin C, Dipeptidyl-Peptidase I						4.1e-133
prohormone convertase 1						0
Peptidase M16						0
Voltage-dependent anion channel						1.7e-113
arginine kinase						4.9e-117
Vacuolar protein sorting-associated protein 35						1.7e-285
Vacuolar proton pump subunit						7.3e-285
Dolichyl-diphosphooligosaccharide--protein glycosyltransferase subunit 1						6.1e-162
Dolichyl-phosphate mannose protein mannosyl transferase						3.4e-179
Actin, cytoplasmic						5.6e-198
Paramyosin						2.5e-259
Tubulin alpha-1						3.4e-229
Elongation factor 1-alpha						5.4e-212
The conceptual translations of these sequences can be downloaded from our server: http://derringer.genetics.utah.edu/conus/data/PTMs/PTM-pt.fa
